# Supplementary material for: Adipose-derived mesenchymal stem cells and retinal pigment epithelial cells interactions in a stress environment via tunneling nanotubes
Source: PLoS One. 2025 Aug 4;20(8):e0329672. doi: 10.1371/journal.pone.0329672 (PMC12321103; doi:10.1371/journal.pone.0329672)
Supplement: S1 Dataset — (XLSX) [file pone.0329672.s005.xlsx]

## Sheet: Figure1
Cell Viability: Fig 1A						Notes
	RPE-1	AdMSC-1/RPE-1	RPE-1 in SF	AdMSC/RPE-1 in SF		SF:Serum Free
Mean Values	97.33	95.33	53.67	65	N	Retina pigment epithelium-1: RPE-1
						AdMSC/RPE-1: co-cultured cells
Std. Deviation	2.082	1.528	1.528	1	3	Hypoxic enviroment: Hypoxia
Data are presented as mean ± standard deviation (S.D).
Analysis of significance was performed by one-way ANOVA with Tukey’s multiple comparison test.
*** P < 0.001
Cell Viability: Fig 1B
	RPE-1	AdMSC-1/RPE-1	RPE-1 in SF	AdMSC/RPE-1 in Hypoxia
Mean Values	99.17	92	41.67	54.17	N
Std. Deviation	0.7528	1.673	10.33	4.956	3
Data are presented as mean ± standard deviation (S.D).
Analysis of significance was performed by one-way ANOVA with Tukey’s multiple comparison test.
** P < 0.01
ROS: Fig 1C
	RPE-1	AdMSC-1/RPE-1	RPE-1 in SF	AdMSC/RPE-1 in SF
Mean Values	43.25	33.75	80.88	57.65	N
Std. Deviation	4.193	2.63	3.966	8.506	3
Data are presented as mean ± standard deviation (S.D).
Analysis of significance was performed by one-way ANOVA with Tukey’s multiple comparison test.
*** P < 0.001
ROS: Fig 1D
	RPE-1	AdMSC-1/RPE-1	RPE-1 in SF	AdMSC/RPE-1 in Hypoxia
Mean Values	42.75	32.75	83	65.10	N
Std. Deviation	2.062	2.217	2.449	6.646	3
Data are presented as mean ± standard deviation (S.D).
Analysis of significance was performed by one-way ANOVA with Tukey’s multiple comparison test.
*** P < 0.001

## Sheet: Figure4
Number of TNTs: Fig 4A						NOTES
	RPE-1	AdMSC-1/RPE-1	RPE-1 in SF	AdMSC/RPE-1 in SF		SF:Serum Free
Mean Values	3.43	11	36.67	46.67	N	Retina pigment epithelium-1: RPE-1
						AdMSC/RPE-1: co-cultured cells
Std. Deviation	0.5132	3.606	15.28	17.56	3
Data are presented as mean ± standard deviation (S.D).
One-way ANOVA with Dunnett’s test was applied. All groups were compared to the RPE-1 cells in their basal media. (Defined as RPE-1, Black column)
ns P>0.05, * P < 0.05, ** P < 0.01.
ROS: Fig 4B
	Time	RPE-1 in SF	AdMSC/RPE-1 in SF			Time	Only RPE-1 in Stress			Co-culture in Stress
Mean Values	6h	293	156.67				Mean	SD	N	Mean	SD	N
	12h	145.67	82.33			6h	293	259.26	3	156.67	72.52	3
	18h	100.33	57			12h	145.67	8.08	3	82.33	6.66	3
	24h	99.67	118.83			18h	100.33	12.01	3	57	7	3
	30h	110.1	69.5			24h	99.67	7.64	3	118.83	10.65	3
	36h	180.43	76.53			30h	110.1	10	3	69.5	15.01	3
	42h	71.67	59.57			36h	180.43	0.51	3	76.53	1.36	3
	48h	115	76.67			42h	71.67	12.58	3	59.57	0.58	3
						48h	115	12.75	3	76.67	5.77	3
Data are presented as mean ± standard deviation (S.D).
Two-way ANOVA was applied. Post hoc multiple comparisons were performed for significance
* P < 0.05, ** P < 0.01
Number of TNTs- time dependent: Fig 4C
	Time	RPE-1 in SF	AdMSC/RPE-1 in SF			Time	Only RPE-1 in Stress			Co-culture in Stress
Mean Values	6h	10.3	55				Mean	SD	N	Mean	SD	N
	12h	72.3	52			6h	10.3	1.2	3	55	1	3
	18h	55	35			12h	72.3	5	3	52	1.5	3
	24h	35	40			18h	55	4.2	3	35	3	3
	30h	21	58			24h	35	2.5	3	40	3.2	3
	36h	20.5	42			30h	21	1.8	3	58	4	3
	42h	30	34.3			36h	20.5	1.5	3	42	2.8	3
	48h	11	50			42h	30	2.4	3	34.3	3	3
						48h	11	1	3	50	3.6	3
Data are presented as mean ± standard deviation (S.D).
Two-way ANOVA was applied. Post hoc multiple comparisons were performed for significance
***P<0.001.

## Sheet: Figure6
Cell viability: Fig 6A
	Time	RPE-1 in SF	AdMSC/RPE-1 in SF							Means	SD	N	Means	SD	N
Mean Values	12h	74	88.67			SF:Serum Free			12h	74	6.557	3	88.67	3.512	3
						Retina pigment epithelium-1: RPE-1			18h	83.33	6.11	3	4.041	4.041	3
	18h	83.33	70.67			AdMSC/RPE-1: co-cultured cells			30h	43.67	1.528	3	62.33	2.517	3
									42h	62.67	6.658	3	0.5774	75.33	3
	30h	45.67	62.33						48h	37	1	3	61	3	3
	42h	62	75
	48h	37	61
Data are presented as mean ± standard deviation (S.D).
Students t test was applied.
** P < 0.01
Cell viability: Fig 6B
	Time	RPE-1 in SF	Transwell culture system			Means	SD	N	Means	SD	N
Mean Values	12h	50.70	35.30		12h	50.7	0.6083	3	35.3	0.2646	3
					18h	42	8	3	28.33	7.638	3
	18h	42	28.33		30h	37.03	0.05774	3	32.13	0.1528	3
					42h	50.74	0.6427	3	37.1	0.1	3
	30h	37.03	32.13		48h	65.2	0.2646	3	56.09	0.07996	3
	42h	50.74	37.10
	48h	65.20	56.09
Data are presented as mean ± standard deviation (S.D).
Students t test was applied.
***P<0.001

## Sheet: Figure7
ROS: Fig 7A
	Time	RPE-1 in SF	Transwell culture system in SF
Mean Values	12h	134.33	128.33			SF:Serum Free				Time	Transwell culture system	SD	RPE-1 in SF	SD	N
						Retina pigment epithelium-1: RPE-1				12h	128.33	7.64	134.33	1.53	3
	18h	108.67	99.67			AdMSC/RPE-1: co-cultured cells				18h	99.67	11.55	108.67	1.53	3
						Transwell culture system: RPE-1 on plate surface, AdMSC on insert				30h	160.67	20.25	177	1	3
	30h	177	160.67							42h	208	8	214.33	1.15	3
										48h	236	30.18	260.67	1.53	3
	42h	214.33	208
	48h	260.67	236.67
Data are presented as mean ± standard deviation (S.D).
Two-way ANOVA was applied. Post hoc multiple comparisons (Sidak) were performed for significance
* P < 0.05
ROS: Fig 7B
	Time	RPE-1 in SF	AdMSC/RPE-1 in SF
Mean Values	12h	131.7	91			Time	AdMSC/RPE-1 in SF	SD	RPE-1 in SF	SD	N
						12h	91.0	3	131.7	15.3	3
	18h	107.7	60			18h	60.0	1.0	107.7	6.1	3
						30h	85	4	130	20	3
	30h	130	85			42h	65	10	70	10	3
						48h	100	3	133.3	28.9	3
	42h	70	65
	48h	133.3	100
Data are presented as mean ± standard deviation (S.D).
Two-way ANOVA was applied. Post hoc multiple comparisons (Sidak) were performed for significance
** P < 0.01
